# Supplementary material for: Custom Massive Allograft in a Case of Pelvic Bone Tumour: Simulation of Processing with Computerised Numerical Control vs. Robotic Machining
Source: J Clin Med. 2022 May 15;11(10):2781. doi: 10.3390/jcm11102781 (PMC9143408; doi:10.3390/jcm11102781)
Supplement: Supplementary file 1 [file jcm-11-02781-s001.zip]

Archive with 1 entries (1 files):
- jcm-1639206-supplementary.R
